# Supplementary material for: Shared Components of Worldwide Successful Sexuality Education Interventions for Adolescents: A Systematic Review of Randomized Trials
Source: Int J Environ Res Public Health. 2023 Feb 25;20(5):4170. doi: 10.3390/ijerph20054170 (PMC10002383; doi:10.3390/ijerph20054170)
Supplement: Supplementary file 1 [file ijerph-20-04170-s001.zip]

Archive with 2 entries (2 files):
- File S1.pdf
- Table S2.pdf
